# Supplementary material for: Identifying future zoonotic disease threats: Where are the gaps in our understanding of primate infectious diseases?
Source: Evol Med Public Health. 2013 Jan 22;2013(1):27–36. doi: 10.1093/emph/eot001 (PMC3868449; doi:10.1093/emph/eot001)
Supplement: Supplementary Data [file supp_eot001_suppl_data.zip]

Archive with 5 entries (5 files):
- Appendix_3-Supplementary_figure_legends_Dec12.docx
- Figure_S1_Oct12.pdf
- Figure_S2.pdf
- Appendix_1-Supplementary_methods_Dec12.docx
- Appendix_2-Supplementary_tables_Dec12.docx
